# Supplementary material for: Hypoxia-induced MIF induces dysregulation of lipid metabolism in Hep2 laryngocarcinoma through the IL-6/JAK-STAT pathway
Source: Lipids Health Dis. 2022 Aug 30;21:82. doi: 10.1186/s12944-022-01693-z (PMC9426221; doi:10.1186/s12944-022-01693-z)
Supplement: Supplementary file 1 — Additional file 1. Primer sequences for qPCR. [file 12944_2022_1693_MOESM1_ESM.xlsx]

## Sheet: Sheet1
MIF for primer	ACAGCATCGGCAAGATCGG
MIF rev primer	GCCGCGTTCATGTCGTAATAG
PPARA for primer	AGCCCCTCCTCGGTGACTTAT
PPARA rev primer	GCTTGAGTCGAATCGTTCGC
PPARG for primer	TTCAGAAATGCCTTGCAGTGG
PPARG rev primer	AGCTTCTCCTTCTCGGCCTG
SREBF1 for primer	CGGAACCATCTTGGCAACAGT
SREBF1 rev primer	CGCTTCTCAATGGCGTTGT
FASN for primer	ACAGCGGGGAATGGGTACT
FASN rev primer	GACTGGTACAACGAGCGGAT
LPIN2 for primer	CTGATGAGTCCCACTGTGCTGA
LPIN2 rev primer	TGTGGCACGTGGTCTGGAG
PPAGD for primer	AGAACCGCAACAAGTGCCAG
PPAGD rev primer	GCATCCGACCAAAACGGA
EP300 for primer	GCAGTGTGCCAAACCAGATG
EP300 rev primer	GGGTTTGCCGGGGTACAATA
PIK3CD for primer	AAGGAGGAGAATCAGAGCGTT
PIK3CD rev primer	GAAGAGCGGCTCATACTGGG
PIK3CB for primer	CTGCCTGCGACAGATGAGTG
PIK3CB rev primer	TCCGATTACCAAGTGCTCTTTC
CREBBP for primer	CAACCCCAAAAGAGCCAAACT
CREBBP rev primer	CCTCGTAGAAGCTCCGACAGT
IL22RA1 for primer	TGTGCCGAGTGAAGACACTG
IL22RA1 rev primer	TGGTGACATATCTGTAGCTCAGG
SPRY1 for primer	TCCCTGGTCATAGGTCTGAAAG
SPRY1 rev primer	TGCCGGTTACAGGCCAAAC
SPRED2 for primer	CAAACTGGTGGTATTGGAATGCT
SPRED2 rev primer	CAGCTTCATTATGGATGGTGGAA
CBLB for primer	AATCCCCGAAAAGGTCGAATTT
CBLB rev primer	CACAGTCTTACCACTTTGTCCAT
CTNF for primer	GAAGATTCGTTCAGACCTGACTG
CTNF rev primer	AAGGTTCTCTTGGAGTCGCTC
SOS1 for primer	CTGCGCTGAAAAAGGTCCAG
SOS1 rev primer	ACATCTGAAGCACTTCGGGG
JAK2 for primer	TGCCGGTATGACCCTCTACA
JAK2 rev primer	ACCAGCACTGTAGCACACTC
PIAS1 for primer	CATCTCCAGTATCCCGCACC
PIAS1 rev primer	GTCGTAAGGCATGGGTGTCA
